# Supplementary material for: New Martian valley network volume estimate consistent with ancient ocean and warm and wet climate
Source: Nat Commun. 2017 Jun 5;8:15766. doi: 10.1038/ncomms15766 (PMC5465386; doi:10.1038/ncomms15766)
Supplement: Supplementary Software 1 — readme file [file ncomms15766-s1.txt]

I. File list
------------------------
main.py		        Main function
extract_vn_library.py		PBTH functions and other post-processing function


II. function list
------------------------
BTH_processing(work_space,DEM,vn_networks,min_r,max_r,step,slope_factor)

BTH processing&flow simulation
input: work_space:           working folder
	   DEM:                  DEM data   
	   vn_networks:          valley network line data
	   min_r,max_r,step:     minimum window size, maximum window size, incremental step
	   slope_factor:         slope factor
output:"pro_maxbth":         Mosaic of potential VN area
       "maxbth_new":         Mosaic of BTH 
	   "dq0":                VN areas raster(needed to be post-processed)

	   
remove_small_patches(work_space,DEM,th_area2)
remove small VN areas
input:work_space:           working folder
      DEM:                  DEM data
	  th_area2:             minimum VN cell count 
output:"dq":                VN raster data after removing small patches


selected_by_vc(work_space,DEM,vn_networks)
select VN areas by VN lines
input:work_space:           working folder
      DEM:                  DEM data
	  vn_networks:          valley network line data
output:matchcount:          number of VN polygons
       vc_sel.shp           selected VN shapefile data


connect_separately_parts(work_space,DEM,vn_networks)
connect separately VN areas
input:work_space:           working folder
      DEM:                  DEM data
	  vn_networks:          valley network line data
output:vc_final             final VN shapefile result


Author: Xuezhi Cang, Department of Geography, Northern Illinois University, xcang@niu.edu
