# Supplementary material for: New Martian valley network volume estimate consistent with ancient ocean and warm and wet climate
Source: Nat Commun. 2017 Jun 5;8:15766. doi: 10.1038/ncomms15766 (PMC5465386; doi:10.1038/ncomms15766)
Supplement: Supplementary Software 2 — Main Program [file ncomms15766-s2.txt]

###########################
## import some libraries###
###########################
import sys
import shutil


###################################################################################################
## import Arcpy,If you are usisg the python IDLE provided by ArcGis,you can directly importarcpy###
###################################################################################################
sys.path.append("C:\\Program Files (x86)\\ArcGIS\\Desktop10.3\\bin")
sys.path.append("C:\\Program Files (x86)\\ArcGIS\\Desktop10.3\\arcpy")

import arcpy
from arcpy import env
from arcpy.sa import *
import extract_vn_library


##################
##set parameters##
##################
slope_factor = 0.02 #slope factor
#th_area = 100 
th_area2 =5
th_cir = 0.5
min_r = 3 # minimum window size
max_r = 11 # maximum window size
step = 2 # increasement
work_space = "D:/code_upload/sample_data/"

arcpy.env.overwriteOutput = True
 #working enviroment


#work_space = "Y:\fiveTiletest\testa21" # Set an environment settings
vc_networks = "uline_result.shp" #valley lines data
DEM = "mcov" # DEM dara
env.workspace = work_space


extract_vn_library.BTH_processing(work_space,DEM,vc_networks,min_r,max_r,step,slope_factor)

   
extract_vn_library.remove_small_patches(work_space,DEM,th_area2)
num_vcarea = extract_vn_library.selected_by_vc(work_space,DEM,vc_networks)
if num_vcarea ==0:
    print "no valley area in this zone"
extract_vn_library.connect_separately_parts(work_space,DEM,vc_networks)
    


    
