# Supplementary material for: New Martian valley network volume estimate consistent with ancient ocean and warm and wet climate
Source: Nat Commun. 2017 Jun 5;8:15766. doi: 10.1038/ncomms15766 (PMC5465386; doi:10.1038/ncomms15766)
Supplement: Supplementary Software 3 — Library [file ncomms15766-s3.txt]

import arcpy
from arcpy import env
from arcpy.sa import *
import pdb


    

def BTH_processing(work_space,DEM,vn_networks,min_r,max_r,step,slope_factor):
    arcpy.env.overwriteOutput = True
    env.workspace = work_space
   
    ###################
    ## get cell size###
    ###################
    data_celsiz = arcpy.GetRasterProperties_management(Raster(DEM), "CELLSIZEX")  
    celsiz = float(data_celsiz.getOutput(0))
    

    env.extent = Raster(DEM)
    r = min_r # begin with min window size
    while r <= max_r:
        ####################
        ## BTH processing###
        ####################
        arcpy.CheckOutExtension("Spatial")
        bth_focal_max = FocalStatistics(Raster(DEM), NbrCircle(r, "CELL"), "MAXIMUM", "")       
        bth_focal_min = FocalStatistics(bth_focal_max, NbrCircle(r, "CELL"), "MINIMUM", "")
        bth = bth_focal_min - Raster(DEM)        
        bth_name = ""
        bth_name = "bth"+str(r)    
        bth.save(bth_name) 

        ####################
        ## creat seeds   ###
        ####################
        buf_dis = str(int(r*celsiz)) + " meters" #buffer distance
        buf_plyg_name = "riv_buf"+ str(r)
        arcpy.Buffer_analysis(vn_networks, buf_plyg_name, buf_dis, "FULL", "ROUND","NONE") # we will get the buffer of the riverline
        buf_riv_ra = "riv_buf_ra" + str(r)
        arcpy.PolygonToRaster_conversion(buf_plyg_name+".shp", "FID", buf_riv_ra,"MAXIMUM_AREA", "", celsiz) # convert river buffer to raster
        buf_riv_ra = Raster(buf_riv_ra) +1
        bth_ori_name = "bth"+str(r) # this is the origianal BTH data

        rivbuf_bth = Con(buf_riv_ra, Raster(bth_ori_name))
        rivbuf_bth.save("rivbuf"+str(r))
        bth_max = FocalStatistics(bth_ori_name, NbrRectangle(5, 5, "CELL"),"MAXIMUM", "DATA")
        bth_max.save("bthmax"+str(r))
        seedbth = Con(rivbuf_bth-bth_max==0,100)# 100 means that this cell is the valley area.
        seedbth.save("seedbth"+str(r))

        ##################################################
        ## use threshold to create potential VN area   ###
        ##################################################
        bth_proten = Con(Raster(bth_ori_name)>slope_factor*r*celsiz, bth_ori_name)
        bth_proten.save("bth"+str(r)+"_proten")


        ########################################
        ## multi-direction flow simulation   ###
        ########################################
        # set seed raster and potential VN raster
        bth_data = arcpy.Raster("bth"+str(r)+"_proten")        
        seed_data = arcpy.Raster('seedbth'+str(r))
        # Convert Raster to numpy array
        arr_bth = arcpy.RasterToNumPyArray(bth_proten,nodata_to_value=99999)
        arr_seed = arcpy.RasterToNumPyArray(seed_data,nodata_to_value=0)
        i_max = arr_bth.size/arr_bth[0].size #
        j_max = arr_bth[0].size#
        ##build the sead list
        seed_list= []

        for i in range(i_max):
            for j in range(j_max):
                if arr_seed[i][j] != 0 :
                    seed_list.append([i,j])  # it is a stack list
        #flow simulation       
        neighbor = [[-1,-1],[-1,0],[-1,1],[0,-1],[0,1],[1,-1],[1,0],[1,1]] # eight directions
        visited = [[0 for i in xrange(j_max)] for j in xrange(i_max)]
        while len(seed_list)!=0:
            seed_this_loop = seed_list.pop()
            visited[seed_this_loop[0]][seed_this_loop[1]] = 1
            for neighbor_num in range(8):# because this program think about 8-connection
                neighbor_i = seed_this_loop[0]+neighbor[neighbor_num][0]
                neighbor_j = seed_this_loop[1]+neighbor[neighbor_num][1]
                if neighbor_i>0 and neighbor_i<i_max and neighbor_j>0 and neighbor_j<j_max:
                    bool_lowerthanseed = arr_bth[seed_this_loop[0]][seed_this_loop[1]]<10000 and arr_bth[seed_this_loop[0]][seed_this_loop[1]]>=arr_bth[neighbor_i][neighbor_j]
                    bool_havntprocess = visited[neighbor_i][neighbor_j]==0
                    if bool_lowerthanseed and bool_havntprocess :
                        arr_seed[neighbor_i][neighbor_j] = 100
                        seed_list.append([neighbor_i,neighbor_j])
        result_raster = arcpy.NumPyArrayToRaster(arr_seed,arcpy.Point(bth_data.extent.XMin,bth_data.extent.YMin),bth_data.meanCellWidth)
        result_raster_mask = Con(result_raster > 10,result_raster)
        result_raster_mask.save("bth"+"_mask"+str(r))

        del arr_bth
        del arr_seed
        del visited
        del seed_list
        del result_raster
        del bth_proten
        del seed_data

        r = r + step
    
    ################################
    ## mosaic VN data together   ###
    ################################
    r = min_r
    max_r = max_r
    bth_prot_strings = ""
    while r <= max_r:#create the name
        bth_prot_strings = bth_prot_strings + "bth" + str(r) +"_proten"+ ";"

        r = r+step        
    bth_prot_strings = bth_prot_strings[:-1]

    
    bth_strings = ""
    bth_mask_strings = ""
    r = min_r
    while r <= max_r:#create the name
        bth_strings = bth_strings + "bth" + str(r) + ";"
        bth_mask_strings = bth_mask_strings + "bth_mask" + str(r) + ";"
        r = r+2
        
    bth_strings = bth_strings[:-1]
    bth_mask_strings = bth_mask_strings[:-1]


    arcpy.MosaicToNewRaster_management(bth_strings,env.workspace,"maxbth","","","","1","MAXIMUM","")#merge

    
    arcpy.MosaicToNewRaster_management(bth_prot_strings,env.workspace,"pro_maxbth","","",celsiz,"1","MAXIMUM","")#merge
    arcpy.MosaicToNewRaster_management("pro_maxbth;maxbth",env.workspace,"maxbth_new","","",celsiz,"1","FIRST","")#merge
    
    arcpy.MosaicToNewRaster_management(bth_mask_strings,env.workspace,"dq0","","","","1","MAXIMUM","")#MAX

def remove_small_patches(work_space,DEM,th_area2):
    arcpy.env.overwriteOutput = True
    env.workspace = work_space
    env.extent = Raster(DEM)
    dq0 = "dq0"
    valley_raster = dq0    
    data_celsiz = arcpy.GetRasterProperties_management(Raster(valley_raster), "CELLSIZEX")
    celsiz = float(data_celsiz.getOutput(0))    
    dq0_sum = FocalStatistics(dq0,NbrRectangle(3,3,"CELL"),"SUM","")
    dq00 = Con(dq0_sum>=400,1,dq0)
    dq00.save("dq00")
    reg = RegionGroup(dq00,"EIGHT","","")
    za = ZonalGeometry(reg,"Value","AREA")
    za.save("za")   
    dq = Con(za>th_area2*celsiz*celsiz,dq00)
    dq.save("dq")
 


def selected_by_vc(work_space,DEM,vn_networks):
    arcpy.env.overwriteOutput = True
    env.workspace = work_space
    env.extent = Raster(DEM)
    vc_nosmlpatch = "dq"

    # select polygon by the river network data
    arcpy.RasterToPolygon_conversion (Raster(vc_nosmlpatch), "vc", "NO_SIMPLIFY", "VALUE")
    
    arcpy.MakeFeatureLayer_management("vc.shp", "vc_lyr")
    arcpy.MakeFeatureLayer_management(vn_networks, "uline_arc_lyr")
    arcpy.SelectLayerByLocation_management('vc_lyr', 'intersect', 'uline_arc_lyr')

    matchcount = int(arcpy.GetCount_management('vc_lyr')[0])    
    if matchcount == 0:
        print('no features matched spatial and attribute criteria')
    else:
        arcpy.CopyFeatures_management('vc_lyr', 'vc_sel')
    arcpy.Delete_management("vc_lyr")
    arcpy.Delete_management("uline_arc_lyr")    
    return matchcount
    
def connect_separately_parts(work_space,DEM,vn_networks):    
    ############################################################
    ############# Connect separately parts    ##################
    ############################################################
    print "The buffer will work on this program."
    arcpy.env.overwriteOutput = True
    env.workspace = work_space
    env.extent = Raster(DEM)
    data_celsiz = arcpy.GetRasterProperties_management(Raster(DEM), "CELLSIZEX")
    celsiz = float(data_celsiz.getOutput(0))
    # convert line to pgrid
    arcpy.FeatureToRaster_conversion (vn_networks, "FID", "ULINEGRD", celsiz)    
    #select these grids which are not coverd by vg_sel
    arcpy.PolygonToRaster_conversion("vc_sel.shp", "FID", "vg_sel", "", "", celsiz)
    GAP = Con(IsNull("vg_sel"),"ULINEGRD")
    #Get depth from the Maxbth
    GAPMAXBTH = Con(GAP, "maxbth")
    GAPMAXBTH.save("GAPMAXBTH")
    try :
        #convert raster to point
        GAPNT = arcpy.RasterToPoint_conversion(GAPMAXBTH, "GAPNT.shp", "value")    
        #create a new field and calculate the new depth
        arcpy.AddField_management("GAPNT.shp", "bufdist", "DOUBLE")
        arcpy.CalculateField_management("GAPNT.shp", "bufdist", "[GRID_CODE]*10")    
        #buffer every point
        arcpy.Buffer_analysis("GAPNT.shp", "gapntbuf.shp", "bufdist")    
        # Union this polygon
        arcpy.Union_analysis ([["gapntbuf.shp"],["vc_sel.shp"]], "vgapunion.shp")    
        #clip grids from maxbth
        finalg = ExtractByMask("maxbth", "vgapunion.shp")    
        #convert the raster data to the feature dara
        ftmp = Con(finalg>0,1)
        ftmp.save("ftmp")        
        vc_final = arcpy.RasterToPolygon_conversion(ftmp, "vn_final.shp", "NO_SIMPLIFY","VALUE")        
    except:
        arcpy.CopyFeatures_management("vc_sel.shp", "vn_final.shp")
